# Supplementary material for: Acetaminophen use during pregnancy and DNA methylation in the placenta of the extremely low gestational age newborn (ELGAN) cohort
Source: Environ Epigenet. 2019 Aug 6;5(2):dvz010. doi: 10.1093/eep/dvz010 (PMC6682751; doi:10.1093/eep/dvz010)
Supplement: dvz010_Supplementary_Data [file dvz010_supplementary_data.zip]

Archive with 2 entries (2 files):
- Supplemental Material revision #2-clean.docx
- Supplementary Table 2.xlsb
